# Supplementary material for: Genetic predisposition to smoking and the risk of Carpal Tunnel Syndrome: a mendelian randomization study
Source: Clinics (Sao Paulo). 2026 Apr 11;81:100950. doi: 10.1016/j.clinsp.2026.100950 (PMC13092613; doi:10.1016/j.clinsp.2026.100950)
Supplement: Supplementary file 2 [file mmc2.xlsx]

## Sheet: Sheet1
Supplementary Table 1: Genetic Instrument Details and Statistical Power for Mendelian Randomization Analyses
SNP	effect_allele.exposure	other_allele.exposure	beta.exposure	eaf.exposure	se.exposure	exposure	pval.exposure	samplesize.exposure	R2	F	power
rs11780471	A	G	0.0369	0.0755467	0.005	individual began smoking regularly	1.58e-13	728826	7.47e-05	54.4643	1
rs12713490	A	G	-0.0174	0.555666	0.002	individual began smoking regularly	3.32e-18	728826	0.000103841	75.6898
rs145528	T	C	-0.0184	0.751491	0.003	individual began smoking regularly	8.61e-10	728826	5.16e-05	37.6177
rs2015226	T	C	-0.0186	0.173956	0.003	individual began smoking regularly	5.65e-10	728826	5.27e-05	38.4399
rs241979	A	G	-0.0159	0.246521	0.003	individual began smoking regularly	1.16e-07	728826	3.85e-05	28.0899
rs2471710	T	C	-0.018	0.194831	0.003	individual began smoking regularly	1.97e-09	728826	4.94e-05	35.9999
rs2491383	G	T	0.0152	0.61829	0.003	individual began smoking regularly	4.05e-07	728826	3.52e-05	25.671
rs5023755	G	A	0.0197	0.366799	0.003	individual began smoking regularly	5.15e-11	728826	5.92e-05	43.121
rs762855	G	A	0.0136	0.464215	0.002	individual began smoking regularly	1.05e-11	728826	6.34e-05	46.2399
rs10057121	T	C	0.0119	0.252485	0.002	Smoking initiation	2.68e-09	3383199	1.05e-05	35.4025	1
rs10105665	G	A	-0.012	0.557654	0.002	Smoking initiation	1.97e-09	3383199	1.06e-05	36
rs10119117	T	C	0.00901	0.497018	0.002	Smoking initiation	6.64e-06	3383199	6e-06	20.295
rs10233018	G	A	0.0139	0.512922	0.002	Smoking initiation	3.65e-12	3383199	1.43e-05	48.3025
rs10276664	T	C	-0.0203	0.0457256	0.003	Smoking initiation	1.32e-11	3383199	1.35e-05	45.7878
rs10432679	G	A	0.0198	0.0815109	0.003	Smoking initiation	4.11e-11	3383199	1.29e-05	43.56
rs10446419	G	A	-0.0107	0.203777	0.002	Smoking initiation	8.8e-08	3383199	8.46e-06	28.6225
rs10458563	G	A	0.0171	0.190855	0.002	Smoking initiation	1.23e-17	3383199	2.16e-05	73.1025
rs10698713	A	G	-0.0201	0.0526839	0.004	Smoking initiation	5.03e-07	3383199	7.46e-06	25.2506
rs10745324	G	A	-0.00962	0.672962	0.002	Smoking initiation	1.51e-06	3383199	6.84e-06	23.1361
rs10813669	C	A	-0.0143	0.120278	0.002	Smoking initiation	8.68e-13	3383199	1.51e-05	51.1225
rs10856901	A	G	0.0107	0.26839	0.002	Smoking initiation	8.8e-08	3383199	8.46e-06	28.6225
rs10858334	G	C	0.0142	0.134195	0.002	Smoking initiation	1.25e-12	3383199	1.49e-05	50.41
rs10894551	C	T	-0.0135	0.147117	0.002	Smoking initiation	1.48e-11	3383199	1.35e-05	45.5625
rs1104862	C	T	-0.0124	0.175944	0.002	Smoking initiation	5.65e-10	3383199	1.14e-05	38.44
rs11154238	A	T	0.0136	0.291252	0.002	Smoking initiation	1.05e-11	3383199	1.37e-05	46.24
rs11192160	C	G	0.0139	0.185885	0.002	Smoking initiation	3.65e-12	3383199	1.43e-05	48.3025
rs11255906	G	A	0.0139	0.259443	0.002	Smoking initiation	3.65e-12	3383199	1.43e-05	48.3025
rs113617088	A	G	0.0165	0.111332	0.002	Smoking initiation	1.58e-16	3383199	2.01e-05	68.0625
rs114050142	A	T	-0.0227	0.0616302	0.003	Smoking initiation	3.83e-14	3383199	1.69e-05	57.2544
rs11693702	A	T	0.014	0.416501	0.002	Smoking initiation	2.56e-12	3383199	1.45e-05	49
rs11695197	A	G	0.0138	0.115308	0.002	Smoking initiation	5.2e-12	3383199	1.41e-05	47.61
rs11716705	G	A	0.0117	0.267396	0.002	Smoking initiation	4.92e-09	3383199	1.01e-05	34.2225
rs11720703	T	C	0.0109	0.506958	0.002	Smoking initiation	5.04e-08	3383199	8.78e-06	29.7025
rs11742625	C	T	0.0157	0.115308	0.002	Smoking initiation	4.16e-15	3383199	1.82e-05	61.6225
rs11756490	A	T	-0.0137	0.129225	0.002	Smoking initiation	7.38e-12	3383199	1.39e-05	46.9225
rs11855942	T	C	0.01	0.581511	0.002	Smoking initiation	5.73e-07	3383199	7.39e-06	25
rs11865123	A	T	0.0106	0.27336	0.002	Smoking initiation	1.16e-07	3383199	8.3e-06	28.09
rs12027999	C	T	-0.0184	0.151093	0.002	Smoking initiation	3.58e-20	3383199	2.5e-05	84.6399
rs12438298	G	T	-0.0162	0.0974155	0.002	Smoking initiation	5.5e-16	3383199	1.94e-05	65.61
rs1246265	C	T	0.0116	0.701789	0.002	Smoking initiation	6.63e-09	3383199	9.94e-06	33.64
rs12485391	A	C	0.0138	0.12326	0.002	Smoking initiation	5.2e-12	3383199	1.41e-05	47.61
rs12518635	T	C	0.00992	0.345924	0.002	Smoking initiation	7.05e-07	3383199	7.27e-06	24.6016
rs12643444	A	G	0.0111	0.219682	0.002	Smoking initiation	2.86e-08	3383199	9.1e-06	30.8025
rs1291871	C	T	0.0111	0.545726	0.002	Smoking initiation	2.86e-08	3383199	9.1e-06	30.8025
rs12945403	C	T	-0.00941	0.616302	0.002	Smoking initiation	2.54e-06	3383199	6.54e-06	22.137
rs12950186	C	A	-0.0124	0.83499	0.002	Smoking initiation	5.65e-10	3383199	1.14e-05	38.44
rs13009008	G	A	-0.0097	0.651093	0.002	Smoking initiation	1.23e-06	3383199	6.95e-06	23.5225
rs13162305	T	A	0.00975	0.33499	0.002	Smoking initiation	1.09e-06	3383199	7.02e-06	23.7656
rs1333469	T	C	0.0102	0.369781	0.002	Smoking initiation	3.4e-07	3383199	7.69e-06	26.01
rs13413578	C	A	0.014	0.762425	0.002	Smoking initiation	2.56e-12	3383199	1.45e-05	49
rs134538	T	C	-0.0126	0.308151	0.002	Smoking initiation	2.98e-10	3383199	1.17e-05	39.69
rs1349386	T	G	-0.017	0.0974155	0.002	Smoking initiation	1.9e-17	3383199	2.14e-05	72.25
rs1392446	T	C	0.00981	0.532803	0.002	Smoking initiation	9.34e-07	3383199	7.11e-06	24.059
rs1441184	C	T	0.0109	0.347913	0.002	Smoking initiation	5.04e-08	3383199	8.78e-06	29.7025
rs146628116	A	T	0.0144	0.379722	0.002	Smoking initiation	6.02e-13	3383199	1.53e-05	51.84
rs147052174	T	G	0.0344	0.0149105	0.006	Smoking initiation	9.85e-09	3383199	9.72e-06	32.8711
rs1485272	C	T	-0.00907	0.37674	0.002	Smoking initiation	5.76e-06	3383199	6.08e-06	20.5662
rs1504743	C	G	-0.00956	0.328032	0.002	Smoking initiation	1.75e-06	3383199	6.75e-06	22.8484
rs16896199	T	A	0.0118	0.166998	0.002	Smoking initiation	3.64e-09	3383199	1.03e-05	34.81
rs16943900	T	C	-0.00996	0.286282	0.002	Smoking initiation	6.36e-07	3383199	7.33e-06	24.8004
rs16975171	A	C	-0.0172	0.10835	0.003	Smoking initiation	9.85e-09	3383199	9.72e-06	32.8711
rs172032	C	T	0.00901	0.425447	0.002	Smoking initiation	6.64e-06	3383199	6e-06	20.295
rs17234745	C	T	-0.0124	0.163022	0.002	Smoking initiation	5.65e-10	3383199	1.14e-05	38.44
rs17399662	T	C	0.0133	0.134195	0.002	Smoking initiation	2.93e-11	3383199	1.31e-05	44.2225
rs17432775	T	C	-0.0105	0.224652	0.002	Smoking initiation	1.52e-07	3383199	8.15e-06	27.5625
rs17534089	G	A	-0.0172	0.130219	0.002	Smoking initiation	7.97e-18	3383199	2.19e-05	73.96
rs1776631	C	T	-0.0106	0.774354	0.002	Smoking initiation	1.16e-07	3383199	8.3e-06	28.09
rs17772412	G	A	0.0138	0.229622	0.002	Smoking initiation	5.2e-12	3383199	1.41e-05	47.61
rs1867215	G	T	0.0102	0.640159	0.002	Smoking initiation	3.4e-07	3383199	7.69e-06	26.01
rs1899896	T	C	0.0142	0.308151	0.002	Smoking initiation	1.25e-12	3383199	1.49e-05	50.41
rs190404486	A	G	0.0188	0.055666	0.003	Smoking initiation	3.69e-10	3383199	1.16e-05	39.2711
rs192421556	G	C	-0.011	0.373757	0.002	Smoking initiation	3.8e-08	3383199	8.94e-06	30.25
rs192477591	T	C	0.0116	0.500994	0.002	Smoking initiation	6.63e-09	3383199	9.94e-06	33.64
rs1971315	A	T	-0.0143	0.192843	0.002	Smoking initiation	8.68e-13	3383199	1.51e-05	51.1225
rs2022815	A	G	0.0104	0.335984	0.002	Smoking initiation	1.99e-07	3383199	7.99e-06	27.04
rs2035284	T	C	-0.0101	0.645129	0.002	Smoking initiation	4.42e-07	3383199	7.54e-06	25.5025
rs2107300	G	C	-0.0141	0.848907	0.002	Smoking initiation	1.79e-12	3383199	1.47e-05	49.7025
rs2135160	C	T	0.0157	0.0914513	0.003	Smoking initiation	1.66e-07	3383199	8.1e-06	27.3878
rs2163413	G	A	-0.0138	0.175944	0.002	Smoking initiation	5.2e-12	3383199	1.41e-05	47.61
rs2173019	A	T	0.0131	0.170974	0.002	Smoking initiation	5.75e-11	3383199	1.27e-05	42.9025
rs2177167	A	G	-0.0131	0.575547	0.002	Smoking initiation	5.75e-11	3383199	1.27e-05	42.9025
rs222452	C	T	-0.0119	0.796223	0.002	Smoking initiation	2.68e-09	3383199	1.05e-05	35.4025
rs2237303	A	G	-0.0102	0.656064	0.002	Smoking initiation	3.4e-07	3383199	7.69e-06	26.01
rs2244524	T	C	-0.00947	0.428429	0.002	Smoking initiation	2.19e-06	3383199	6.63e-06	22.4202
rs2248575	A	G	0.014	0.170974	0.002	Smoking initiation	2.56e-12	3383199	1.45e-05	49
rs2336893	G	A	-0.0169	0.66998	0.002	Smoking initiation	2.91e-17	3383199	2.11e-05	71.4025
rs2345282	C	G	-0.0132	0.195825	0.002	Smoking initiation	4.11e-11	3383199	1.29e-05	43.56
rs2362924	A	G	-0.0104	0.751491	0.002	Smoking initiation	1.99e-07	3383199	7.99e-06	27.04
rs2381712	G	T	-0.0217	0.49006	0.002	Smoking initiation	1.99e-27	3383199	3.48e-05	117.722
rs2633727	G	A	-0.0134	0.867793	0.002	Smoking initiation	2.08e-11	3383199	1.33e-05	44.89
rs2708630	T	C	-0.0102	0.691849	0.002	Smoking initiation	3.4e-07	3383199	7.69e-06	26.01
rs2783130	G	A	-0.00877	0.502982	0.002	Smoking initiation	1.16e-05	3383199	5.68e-06	19.2282
rs28470725	T	G	-0.00945	0.50497	0.002	Smoking initiation	2.3e-06	3383199	6.6e-06	22.3256
rs2949506	T	C	0.0113	0.202783	0.002	Smoking initiation	1.6e-08	3383199	9.44e-06	31.9225
rs2958853	A	G	-0.0103	0.489066	0.002	Smoking initiation	2.6e-07	3383199	7.84e-06	26.5225
rs3104553	A	G	0.011	0.335984	0.002	Smoking initiation	3.8e-08	3383199	8.94e-06	30.25
rs3213876	C	T	0.0115	0.315109	0.002	Smoking initiation	8.92e-09	3383199	9.77e-06	33.0625
rs326341	A	G	-0.0101	0.462227	0.002	Smoking initiation	4.42e-07	3383199	7.54e-06	25.5025
rs332827	A	G	-0.00893	0.452286	0.002	Smoking initiation	8.01e-06	3383199	5.89e-06	19.9362
rs34367058	T	C	0.0138	0.170974	0.002	Smoking initiation	5.2e-12	3383199	1.41e-05	47.61
rs34371841	T	C	0.0107	0.208748	0.002	Smoking initiation	8.8e-08	3383199	8.46e-06	28.6225
rs34479345	A	G	-0.0149	0.111332	0.002	Smoking initiation	9.33e-14	3383199	1.64e-05	55.5025
rs35025545	C	A	0.0148	0.12326	0.002	Smoking initiation	1.36e-13	3383199	1.62e-05	54.76
rs35197999	T	C	0.0128	0.245527	0.002	Smoking initiation	1.55e-10	3383199	1.21e-05	40.96
rs35891966	A	G	-0.019	0.0715706	0.003	Smoking initiation	2.4e-10	3383199	1.19e-05	40.1111
rs359247	T	A	0.011	0.624254	0.002	Smoking initiation	3.8e-08	3383199	8.94e-06	30.25
rs36096261	A	G	0.0166	0.0924453	0.002	Smoking initiation	1.04e-16	3383199	2.04e-05	68.89
rs36116523	A	G	-0.0129	0.140159	0.002	Smoking initiation	1.12e-10	3383199	1.23e-05	41.6025
rs3785885	G	A	0.011	0.76839	0.002	Smoking initiation	3.8e-08	3383199	8.94e-06	30.25
rs3801289	C	A	-0.0115	0.363817	0.002	Smoking initiation	8.92e-09	3383199	9.77e-06	33.0625
rs3807716	G	A	0.0128	0.701789	0.002	Smoking initiation	1.55e-10	3383199	1.21e-05	40.96
rs3814994	T	G	0.00962	0.373757	0.002	Smoking initiation	1.51e-06	3383199	6.84e-06	23.1361
rs3825977	T	C	-0.013	0.189861	0.002	Smoking initiation	8.03e-11	3383199	1.25e-05	42.25
rs3892657	T	C	-0.0155	0.145129	0.002	Smoking initiation	9.19e-15	3383199	1.78e-05	60.0625
rs3904469	T	A	0.0117	0.194831	0.002	Smoking initiation	4.92e-09	3383199	1.01e-05	34.2225
rs41390847	C	T	0.0184	0.0626243	0.003	Smoking initiation	8.61e-10	3383199	1.11e-05	37.6178
rs431686	T	C	0.0268	0.968191	0.004	Smoking initiation	2.08e-11	3383199	1.33e-05	44.89
rs4448231	C	G	-0.0132	0.715706	0.002	Smoking initiation	4.11e-11	3383199	1.29e-05	43.56
rs4449749	C	T	-0.00992	0.692843	0.002	Smoking initiation	7.05e-07	3383199	7.27e-06	24.6016
rs4479577	T	C	0.00898	0.498012	0.002	Smoking initiation	7.12e-06	3383199	5.96e-06	20.1601
rs4653127	T	G	0.0122	0.631213	0.002	Smoking initiation	1.06e-09	3383199	1.1e-05	37.21
rs465646	A	G	-0.0236	0.849901	0.002	Smoking initiation	3.9e-32	3383199	4.12e-05	139.24
rs4659702	C	T	0.0105	0.553678	0.002	Smoking initiation	1.52e-07	3383199	8.15e-06	27.5625
rs4709200	T	C	-0.00923	0.528827	0.002	Smoking initiation	3.93e-06	3383199	6.3e-06	21.2982
rs4781978	G	C	-0.0142	0.202783	0.002	Smoking initiation	1.25e-12	3383199	1.49e-05	50.41
rs4785187	A	G	0.0119	0.244533	0.002	Smoking initiation	2.68e-09	3383199	1.05e-05	35.4025
rs4785687	G	A	0.0092	0.66004	0.002	Smoking initiation	4.22e-06	3383199	6.25e-06	21.16
rs4819027	G	C	-0.00989	0.718688	0.002	Smoking initiation	7.61e-07	3383199	7.23e-06	24.453
rs4868051	C	T	0.0123	0.728628	0.002	Smoking initiation	7.75e-10	3383199	1.12e-05	37.8225
rs551739	T	A	0.0102	0.694831	0.002	Smoking initiation	3.4e-07	3383199	7.69e-06	26.01
rs55667839	T	A	-0.0204	0.629225	0.002	Smoking initiation	1.98e-24	3383199	3.08e-05	104.04
rs557544	C	T	-0.00945	0.356859	0.002	Smoking initiation	2.3e-06	3383199	6.6e-06	22.3256
rs55921136	C	T	-0.0136	0.240557	0.002	Smoking initiation	1.05e-11	3383199	1.37e-05	46.24
rs55996126	G	C	0.014	0.159046	0.002	Smoking initiation	2.56e-12	3383199	1.45e-05	49
rs56169608	A	G	0.00906	0.441352	0.002	Smoking initiation	5.9e-06	3383199	6.07e-06	20.5209
rs56368231	A	G	0.0147	0.120278	0.002	Smoking initiation	1.98e-13	3383199	1.6e-05	54.0225
rs58547189	A	G	-0.0106	0.245527	0.002	Smoking initiation	1.16e-07	3383199	8.3e-06	28.09
rs6014528	A	C	-0.0102	0.651093	0.002	Smoking initiation	3.4e-07	3383199	7.69e-06	26.01
rs60453921	A	T	0.0127	0.150099	0.002	Smoking initiation	2.15e-10	3383199	1.19e-05	40.3225
rs60965360	A	G	0.0146	0.119284	0.002	Smoking initiation	2.88e-13	3383199	1.58e-05	53.29
rs61533748	C	T	0.0104	0.377734	0.002	Smoking initiation	1.99e-07	3383199	7.99e-06	27.04
rs61872990	C	T	0.0129	0.164016	0.002	Smoking initiation	1.12e-10	3383199	1.23e-05	41.6025
rs61886926	T	C	-0.01	0.370775	0.002	Smoking initiation	5.73e-07	3383199	7.39e-06	25
rs61899413	G	C	-0.0121	0.164016	0.002	Smoking initiation	1.45e-09	3383199	1.08e-05	36.6025
rs61959481	A	G	-0.0123	0.203777	0.002	Smoking initiation	7.75e-10	3383199	1.12e-05	37.8225
rs62135521	T	G	-0.0223	0.0367793	0.004	Smoking initiation	2.48e-08	3383199	9.19e-06	31.0806
rs62258903	G	C	-0.0158	0.127237	0.002	Smoking initiation	2.79e-15	3383199	1.84e-05	62.41
rs62262061	A	G	0.0163	0.209742	0.002	Smoking initiation	3.64e-16	3383199	1.96e-05	66.4225
rs62266869	T	C	0.0169	0.0725646	0.003	Smoking initiation	1.77e-08	3383199	9.38e-06	31.7344
rs62419578	A	T	0.0131	0.122266	0.002	Smoking initiation	5.75e-11	3383199	1.27e-05	42.9025
rs6265	T	C	-0.0199	0.196819	0.002	Smoking initiation	2.52e-23	3383199	2.93e-05	99.0024
rs6472232	G	T	-0.00942	0.375746	0.002	Smoking initiation	2.48e-06	3383199	6.56e-06	22.1841
rs6657524	A	G	-0.00899	0.413519	0.002	Smoking initiation	6.96e-06	3383199	5.97e-06	20.205
rs6705147	T	C	0.00986	0.322068	0.002	Smoking initiation	8.22e-07	3383199	7.18e-06	24.3049
rs6762006	T	A	-0.0129	0.822068	0.002	Smoking initiation	1.12e-10	3383199	1.23e-05	41.6025
rs6868892	T	C	0.0101	0.50497	0.002	Smoking initiation	4.42e-07	3383199	7.54e-06	25.5025
rs6959670	T	C	0.00987	0.355865	0.002	Smoking initiation	8.02e-07	3383199	7.2e-06	24.3542
rs6981673	A	G	0.0126	0.506958	0.002	Smoking initiation	2.98e-10	3383199	1.17e-05	39.69
rs6989105	T	G	0.0104	0.459245	0.002	Smoking initiation	1.99e-07	3383199	7.99e-06	27.04
rs7003489	C	T	0.0116	0.695825	0.002	Smoking initiation	6.63e-09	3383199	9.94e-06	33.64
rs7026534	G	T	-0.0109	0.706759	0.002	Smoking initiation	5.04e-08	3383199	8.78e-06	29.7025
rs705705	C	G	-0.0122	0.32505	0.002	Smoking initiation	1.06e-09	3383199	1.1e-05	37.21
rs7109396	T	C	0.0142	0.114314	0.002	Smoking initiation	1.25e-12	3383199	1.49e-05	50.41
rs71367545	A	G	0.0124	0.161034	0.002	Smoking initiation	5.65e-10	3383199	1.14e-05	38.44
rs71491832	G	C	-0.0183	0.0745527	0.003	Smoking initiation	1.06e-09	3383199	1.1e-05	37.21
rs71496552	A	G	0.0221	0.138171	0.002	Smoking initiation	2.19e-28	3383199	3.61e-05	122.102
rs71627577	G	A	-0.017	0.119284	0.002	Smoking initiation	1.9e-17	3383199	2.14e-05	72.25
rs7167266	A	G	0.0118	0.173956	0.002	Smoking initiation	3.64e-09	3383199	1.03e-05	34.81
rs72664906	C	T	0.0143	0.119284	0.002	Smoking initiation	8.68e-13	3383199	1.51e-05	51.1225
rs72678864	A	G	-0.0154	0.152087	0.002	Smoking initiation	1.36e-14	3383199	1.75e-05	59.29
rs72782591	A	G	-0.012	0.203777	0.002	Smoking initiation	1.97e-09	3383199	1.06e-05	36
rs72904370	C	G	-0.0108	0.217694	0.002	Smoking initiation	6.66e-08	3383199	8.62e-06	29.16
rs73229090	A	C	-0.0277	0.11332	0.002	Smoking initiation	1.27e-43	3383199	5.67e-05	191.822
rs74027438	T	A	-0.0195	0.0586481	0.003	Smoking initiation	8.03e-11	3383199	1.25e-05	42.25
rs7448716	G	A	-0.0151	0.481113	0.002	Smoking initiation	4.35e-14	3383199	1.68e-05	57.0025
rs74531549	C	A	0.0137	0.11332	0.002	Smoking initiation	7.38e-12	3383199	1.39e-05	46.9225
rs745570	G	A	-0.0104	0.49503	0.002	Smoking initiation	1.99e-07	3383199	7.99e-06	27.04
rs7532996	A	G	0.00937	0.620278	0.002	Smoking initiation	2.8e-06	3383199	6.49e-06	21.9492
rs7609050	C	A	0.0122	0.514911	0.002	Smoking initiation	1.06e-09	3383199	1.1e-05	37.21
rs76111507	T	C	-0.0243	0.0308151	0.004	Smoking initiation	1.24e-09	3383199	1.09e-05	36.9056
rs76396465	G	C	0.0152	0.111332	0.003	Smoking initiation	4.05e-07	3383199	7.59e-06	25.6711
rs76513770	C	T	-0.0153	0.111332	0.002	Smoking initiation	2.01e-14	3383199	1.73e-05	58.5225
rs76608582	A	C	-0.0267	0.0457256	0.004	Smoking initiation	2.47e-11	3383199	1.32e-05	44.5556
rs7665036	T	C	-0.0161	0.249503	0.002	Smoking initiation	8.28e-16	3383199	1.92e-05	64.8025
rs7666804	C	T	-0.0109	0.393638	0.002	Smoking initiation	5.04e-08	3383199	8.78e-06	29.7025
rs7744868	G	A	0.011	0.213718	0.002	Smoking initiation	3.8e-08	3383199	8.94e-06	30.25
rs7804551	G	A	-0.0152	0.163022	0.002	Smoking initiation	2.96e-14	3383199	1.71e-05	57.76
rs7810323	T	G	0.0115	0.382704	0.002	Smoking initiation	8.92e-09	3383199	9.77e-06	33.0625
rs78410329	T	C	-0.0151	0.258449	0.002	Smoking initiation	4.35e-14	3383199	1.68e-05	57.0025
rs78535226	T	A	0.0287	0.026839	0.005	Smoking initiation	9.47e-09	3383199	9.74e-06	32.9476
rs78830989	A	C	0.0128	0.289264	0.002	Smoking initiation	1.55e-10	3383199	1.21e-05	40.96
rs7917804	C	T	-0.00941	0.342942	0.002	Smoking initiation	2.54e-06	3383199	6.54e-06	22.137
rs7943198	G	T	0.03	0.434394	0.002	Smoking initiation	7.34e-51	3383199	6.65e-05	225
rs7950735	T	G	0.0119	0.772366	0.002	Smoking initiation	2.68e-09	3383199	1.05e-05	35.4025
rs7986094	C	A	0.00988	0.694831	0.002	Smoking initiation	7.81e-07	3383199	7.21e-06	24.4036
rs8010469	G	A	-0.0108	0.525845	0.002	Smoking initiation	6.66e-08	3383199	8.62e-06	29.16
rs8047349	G	C	0.0127	0.705765	0.002	Smoking initiation	2.15e-10	3383199	1.19e-05	40.3225
rs843852	G	A	0.0221	0.878728	0.002	Smoking initiation	2.19e-28	3383199	3.61e-05	122.102
rs846781	C	T	-0.0115	0.737575	0.002	Smoking initiation	8.92e-09	3383199	9.77e-06	33.0625
rs84769	G	A	0.0104	0.635189	0.002	Smoking initiation	1.99e-07	3383199	7.99e-06	27.04
rs9357677	T	C	-0.0204	0.124254	0.003	Smoking initiation	1.05e-11	3383199	1.37e-05	46.24
rs9372915	A	G	0.0102	0.710736	0.002	Smoking initiation	3.4e-07	3383199	7.69e-06	26.01
rs9516687	A	G	0.0104	0.34493	0.002	Smoking initiation	1.99e-07	3383199	7.99e-06	27.04
rs951740	A	G	0.0172	0.636183	0.002	Smoking initiation	7.97e-18	3383199	2.19e-05	73.96
rs9538536	G	T	-0.00936	0.668986	0.002	Smoking initiation	2.87e-06	3383199	6.47e-06	21.9024
rs9613472	G	A	0.00867	0.541749	0.002	Smoking initiation	1.46e-05	3383199	5.55e-06	18.7922
rs9633951	C	T	0.0105	0.460239	0.002	Smoking initiation	1.52e-07	3383199	8.15e-06	27.5625
rs9884148	T	C	-0.0109	0.21173	0.002	Smoking initiation	5.04e-08	3383199	8.78e-06	29.7025
rs9923589	A	G	0.0152	0.10835	0.002	Smoking initiation	2.96e-14	3383199	1.71e-05	57.76
rs993700	C	T	-0.0141	0.767396	0.002	Smoking initiation	1.79e-12	3383199	1.47e-05	49.7025
rs9941217	G	C	-0.00965	0.338966	0.002	Smoking initiation	1.4e-06	3383199	6.88e-06	23.2806
rs10134246	A	G	0.0115497	0.909375	0.00199674	Current tobacco smoking || id:ukb-b-223	7.3e-09	462434	7.23e-05	33.4577	1
rs10891481	G	A	0.00845303	0.383657	0.00117365	Current tobacco smoking || id:ukb-b-223	5.9e-13	462434	0.000112163	51.8735
rs11096777	C	T	0.00945455	0.18038	0.00148135	Current tobacco smoking || id:ukb-b-223	1.7e-10	462434	8.81e-05	40.7347
rs11596214	A	G	-0.00641136	0.406984	0.00116851	Current tobacco smoking || id:ukb-b-223	4.1e-08	462434	6.51e-05	30.1046
rs12469094	C	A	-0.00685575	0.68186	0.00122457	Current tobacco smoking || id:ukb-b-223	2.2e-08	462434	6.78e-05	31.343
rs12666306	G	A	-0.00920045	0.498932	0.00114399	Current tobacco smoking || id:ukb-b-223	8.8e-16	462434	0.00013985	64.6803
rs1452787	G	A	0.00705403	0.276265	0.00127089	Current tobacco smoking || id:ukb-b-223	2.8e-08	462434	6.66e-05	30.8075
rs1549212	T	C	-0.00751493	0.626264	0.00117745	Current tobacco smoking || id:ukb-b-223	1.7e-10	462434	8.81e-05	40.7346
rs1565735	A	T	-0.0101287	0.203149	0.00142501	Current tobacco smoking || id:ukb-b-223	1.2e-12	462434	0.000109238	50.5207
rs2047502	A	C	0.00713317	0.411335	0.00116004	Current tobacco smoking || id:ukb-b-223	7.8e-10	462434	8.18e-05	37.8109
rs214904	T	C	-0.00657698	0.398277	0.0011636	Current tobacco smoking || id:ukb-b-223	1.6e-08	462434	6.91e-05	31.948
rs2588978	C	T	-0.00651265	0.519271	0.00113776	Current tobacco smoking || id:ukb-b-223	1e-08	462434	7.08e-05	32.7652
rs2740776	T	C	-0.00720834	0.727232	0.0012828	Current tobacco smoking || id:ukb-b-223	1.9e-08	462434	6.83e-05	31.5755
rs3001723	A	G	0.00721497	0.301175	0.00123869	Current tobacco smoking || id:ukb-b-223	5.7e-09	462434	7.34e-05	33.9267
rs3025316	C	T	0.0196756	0.11429	0.00179265	Current tobacco smoking || id:ukb-b-223	5e-28	462434	0.000260437	120.466
rs3087898	A	G	-0.00641507	0.424573	0.00115214	Current tobacco smoking || id:ukb-b-223	2.6e-08	462434	6.7e-05	31.002
rs34488670	C	T	0.00979043	0.21112	0.00139999	Current tobacco smoking || id:ukb-b-223	2.7e-12	462434	0.000105745	48.9048
rs3742365	C	T	0.00667236	0.404833	0.0011627	Current tobacco smoking || id:ukb-b-223	9.5e-09	462434	7.12e-05	32.9323
rs4543592	C	T	0.00629793	0.480069	0.00114096	Current tobacco smoking || id:ukb-b-223	3.4e-08	462434	6.59e-05	30.4686
rs4809542	G	C	0.0167647	0.069874	0.00223905	Current tobacco smoking || id:ukb-b-223	7e-14	462434	0.000121216	56.0612
rs4955411	G	A	-0.00751747	0.778828	0.00137006	Current tobacco smoking || id:ukb-b-223	4.1e-08	462434	6.51e-05	30.1066
rs7155595	C	A	0.00695048	0.325737	0.00121953	Current tobacco smoking || id:ukb-b-223	1.2e-08	462434	7.02e-05	32.482
rs72804566	T	A	0.0172183	0.03574	0.00307032	Current tobacco smoking || id:ukb-b-223	2e-08	462434	6.8e-05	31.4493
rs7689452	G	A	-0.00742195	0.31352	0.00122923	Current tobacco smoking || id:ukb-b-223	1.6e-09	462434	7.88e-05	36.4559
rs7807019	G	A	0.00745097	0.459691	0.00114226	Current tobacco smoking || id:ukb-b-223	6.9e-11	462434	9.2e-05	42.5494
rs8031550	A	G	-0.00797846	0.240382	0.00133233	Current tobacco smoking || id:ukb-b-223	2.1e-09	462434	7.75e-05	35.8602
rs10193706	C	A	-0.0117667	0.52527	0.00116951	Smoking status: Never || id:ukb-d-20116_0	8.25e-24	359706	0.00028134	101.228	1
rs10233018	G	A	-0.00765512	0.504194	0.00116273	Smoking status: Never || id:ukb-d-20116_0	4.59e-11	359706	0.000120489	43.3455
rs10274594	G	T	0.00783264	0.49589	0.00116705	Smoking status: Never || id:ukb-d-20116_0	1.93e-11	359706	0.000125209	45.0438
rs1029986	T	C	-0.00702078	0.584921	0.00119529	Smoking status: Never || id:ukb-d-20116_0	4.27e-09	359706	9.59e-05	34.5002
rs10774625	G	A	0.00748682	0.504146	0.00116086	Smoking status: Never || id:ukb-d-20116_0	1.12e-10	359706	0.000115621	41.5942
rs10813628	C	T	-0.00687611	0.515133	0.00116854	Smoking status: Never || id:ukb-d-20116_0	4e-09	359706	9.63e-05	34.6255
rs10897561	C	T	-0.00669175	0.356457	0.0012233	Smoking status: Never || id:ukb-d-20116_0	4.5e-08	359706	8.32e-05	29.9234
rs10905461	C	T	0.00727309	0.744192	0.00133206	Smoking status: Never || id:ukb-d-20116_0	4.76e-08	359706	8.29e-05	29.8118
rs10914684	A	G	0.00773564	0.323978	0.00124102	Smoking status: Never || id:ukb-d-20116_0	4.57e-10	359706	0.000108004	38.8537
rs10956808	G	T	0.00762466	0.422245	0.00117999	Smoking status: Never || id:ukb-d-20116_0	1.04e-10	359706	0.000116061	41.7524
rs11103667	T	C	-0.00860468	0.19203	0.00148601	Smoking status: Never || id:ukb-d-20116_0	7.03e-09	359706	9.32e-05	33.5292
rs11127913	C	T	0.00818013	0.390179	0.00118974	Smoking status: Never || id:ukb-d-20116_0	6.18e-12	359706	0.000131405	47.2731
rs11611651	A	G	-0.0119868	0.0877105	0.00205187	Smoking status: Never || id:ukb-d-20116_0	5.17e-09	359706	9.49e-05	34.1275
rs11631530	T	C	-0.00998634	0.118063	0.0017975	Smoking status: Never || id:ukb-d-20116_0	2.77e-08	359706	8.58e-05	30.8654
rs11646575	A	G	-0.00824462	0.438738	0.00117201	Smoking status: Never || id:ukb-d-20116_0	2e-12	359706	0.000137553	49.4853
rs117435980	C	G	-0.00920368	0.163387	0.00157416	Smoking status: Never || id:ukb-d-20116_0	5.02e-09	359706	9.5e-05	34.184
rs12042107	C	T	0.00717593	0.549855	0.00116969	Smoking status: Never || id:ukb-d-20116_0	8.53e-10	359706	0.000104622	37.6368
rs12244388	A	G	-0.0104344	0.336295	0.00122912	Smoking status: Never || id:ukb-d-20116_0	2.09e-17	359706	0.000200314	72.0683
rs12450028	T	C	-0.00706256	0.34473	0.00122117	Smoking status: Never || id:ukb-d-20116_0	7.32e-09	359706	9.3e-05	33.448
rs12479064	T	C	-0.00803624	0.208302	0.00146761	Smoking status: Never || id:ukb-d-20116_0	4.36e-08	359706	8.33e-05	29.9835
rs12487411	A	G	0.00750479	0.472062	0.00116511	Smoking status: Never || id:ukb-d-20116_0	1.19e-10	359706	0.000115331	41.4897
rs12608052	T	C	0.00675418	0.51967	0.00116369	Smoking status: Never || id:ukb-d-20116_0	6.48e-09	359706	9.36e-05	33.6875
rs12725407	C	G	0.00813858	0.191041	0.00147867	Smoking status: Never || id:ukb-d-20116_0	3.72e-08	359706	8.42e-05	30.2937
rs12910916	T	C	-0.00901384	0.212134	0.00141981	Smoking status: Never || id:ukb-d-20116_0	2.17e-10	359706	0.000112037	40.3048
rs13100688	C	T	0.00726633	0.372962	0.00120571	Smoking status: Never || id:ukb-d-20116_0	1.68e-09	359706	0.000100961	36.3197
rs1499982	T	C	-0.0114648	0.851277	0.00164302	Smoking status: Never || id:ukb-d-20116_0	3e-12	359706	0.000135345	48.6906
rs1549213	C	G	0.00852701	0.641453	0.00121151	Smoking status: Never || id:ukb-d-20116_0	1.95e-12	359706	0.000137699	49.5378
rs1565735	A	T	0.0115901	0.201566	0.00145783	Smoking status: Never || id:ukb-d-20116_0	1.87e-15	359706	0.000175686	63.206
rs17003752	G	A	0.0098606	0.138688	0.00169968	Smoking status: Never || id:ukb-d-20116_0	6.58e-09	359706	9.36e-05	33.6566
rs17151637	T	C	0.00751119	0.281244	0.00129198	Smoking status: Never || id:ukb-d-20116_0	6.12e-09	359706	9.4e-05	33.799
rs1899896	T	C	-0.00799277	0.297575	0.00127424	Smoking status: Never || id:ukb-d-20116_0	3.56e-10	359706	0.00010937	39.345
rs2675609	C	T	0.00815862	0.627493	0.00120651	Smoking status: Never || id:ukb-d-20116_0	1.36e-11	359706	0.000127107	45.7266
rs2797116	C	T	0.00791361	0.267201	0.00131276	Smoking status: Never || id:ukb-d-20116_0	1.66e-09	359706	0.000101015	36.3393
rs2867749	A	C	0.00694461	0.318854	0.0012472	Smoking status: Never || id:ukb-d-20116_0	2.58e-08	359706	8.62e-05	31.0042
rs299688	T	G	-0.00727214	0.715841	0.00131154	Smoking status: Never || id:ukb-d-20116_0	2.95e-08	359706	8.55e-05	30.7439
rs326341	A	G	0.00658089	0.476014	0.00116763	Smoking status: Never || id:ukb-d-20116_0	1.74e-08	359706	8.83e-05	31.7655
rs379525	T	C	-0.00649056	0.48132	0.00119032	Smoking status: Never || id:ukb-d-20116_0	4.96e-08	359706	8.27e-05	29.7327
rs42417	T	C	-0.00703306	0.690191	0.00126258	Smoking status: Never || id:ukb-d-20116_0	2.54e-08	359706	8.63e-05	31.029
rs4566215	C	A	0.00662191	0.532626	0.00117234	Smoking status: Never || id:ukb-d-20116_0	1.62e-08	359706	8.87e-05	31.9049
rs4910656	C	T	0.00684378	0.341569	0.00122755	Smoking status: Never || id:ukb-d-20116_0	2.47e-08	359706	8.64e-05	31.0822
rs4957528	C	A	-0.00847499	0.791955	0.00144577	Smoking status: Never || id:ukb-d-20116_0	4.58e-09	359706	9.55e-05	34.3619
rs523528	T	C	0.00807083	0.585719	0.00119225	Smoking status: Never || id:ukb-d-20116_0	1.3e-11	359706	0.000127379	45.8247
rs55921136	C	T	0.00859503	0.203088	0.00144804	Smoking status: Never || id:ukb-d-20116_0	2.93e-09	359706	9.79e-05	35.2315
rs5850689	TG	T	0.0119733	0.633538	0.00121447	Smoking status: Never || id:ukb-d-20116_0	6.32e-23	359706	0.00027014	97.1967
rs6265	T	C	0.0101598	0.188685	0.00148406	Smoking status: Never || id:ukb-d-20116_0	7.61e-12	359706	0.000130276	46.8668
rs6433897	C	T	-0.00723535	0.736673	0.00132022	Smoking status: Never || id:ukb-d-20116_0	4.25e-08	359706	8.35e-05	30.0348
rs6676022	T	C	0.0115926	0.121622	0.00177885	Smoking status: Never || id:ukb-d-20116_0	7.19e-11	359706	0.000118055	42.4698
rs6690680	C	T	0.00884091	0.157765	0.00159669	Smoking status: Never || id:ukb-d-20116_0	3.08e-08	359706	8.52e-05	30.6585
rs6828849	T	A	0.00671224	0.417408	0.00117985	Smoking status: Never || id:ukb-d-20116_0	1.28e-08	359706	9e-05	32.3652
rs72678864	A	G	0.00975375	0.173833	0.00153266	Smoking status: Never || id:ukb-d-20116_0	1.97e-10	359706	0.000112578	40.4995
rs7333559	A	G	0.00805229	0.790323	0.00143597	Smoking status: Never || id:ukb-d-20116_0	2.05e-08	359706	8.74e-05	31.4446
rs7451586	G	C	-0.00667322	0.404804	0.00119503	Smoking status: Never || id:ukb-d-20116_0	2.35e-08	359706	8.67e-05	31.1825
rs748828	T	C	0.00862128	0.283101	0.00128896	Smoking status: Never || id:ukb-d-20116_0	2.26e-11	359706	0.000124355	44.7365
rs7528604	A	G	0.00686585	0.433285	0.00117661	Smoking status: Never || id:ukb-d-20116_0	5.37e-09	359706	9.47e-05	34.0503
rs772921	T	C	0.00727251	0.343109	0.00122298	Smoking status: Never || id:ukb-d-20116_0	2.74e-09	359706	9.83e-05	35.3612
rs77878475	A	T	0.012595	0.0858303	0.00215009	Smoking status: Never || id:ukb-d-20116_0	4.69e-09	359706	9.54e-05	34.3147
rs7870475	C	T	-0.00718996	0.474294	0.00116303	Smoking status: Never || id:ukb-d-20116_0	6.33e-10	359706	0.000106237	38.2181
rs7948789	G	A	-0.0161713	0.386092	0.00119667	Smoking status: Never || id:ukb-d-20116_0	1.33e-41	359706	0.000507426	182.616
rs883403	C	T	0.00942401	0.154118	0.00160739	Smoking status: Never || id:ukb-d-20116_0	4.55e-09	359706	9.56e-05	34.3737
rs9375371	A	G	-0.00739626	0.268873	0.00131224	Smoking status: Never || id:ukb-d-20116_0	1.74e-08	359706	8.83e-05	31.7684
rs9381917	A	G	0.0112569	0.102086	0.00191907	Smoking status: Never || id:ukb-d-20116_0	4.47e-09	359706	9.56e-05	34.4075
rs9423279	G	C	0.0076695	0.656668	0.00124635	Smoking status: Never || id:ukb-d-20116_0	7.58e-10	359706	0.000105259	37.8662
rs9487626	T	C	0.0131029	0.817783	0.00150447	Smoking status: Never || id:ukb-d-20116_0	3.07e-18	359706	0.000210828	75.8517
rs9835772	T	A	-0.00780241	0.242802	0.00135409	Smoking status: Never || id:ukb-d-20116_0	8.31e-09	359706	9.23e-05	33.2017
rs1077190	G	T	-0.0177	0.190855	0.003	cigarettes per day(past and current)	3.64e-09	784353	4.44e-05	34.8099	1
rs112178027	T	C	0.0205	0.181909	0.003	cigarettes per day(past and current)	8.3e-12	784353	5.95e-05	46.6943
rs11725618	C	T	0.0181	0.313121	0.003	cigarettes per day(past and current)	1.61e-09	784353	4.64e-05	36.401
rs11940430	A	T	-0.0146	0.654076	0.003	cigarettes per day(past and current)	1.13e-06	784353	3.02e-05	23.6844
rs12479178	T	G	0.0169	0.354871	0.003	cigarettes per day(past and current)	1.77e-08	784353	4.05e-05	31.7344
rs12660603	C	T	-0.0303	0.0437376	0.006	cigarettes per day(past and current)	4.42e-07	784353	3.25e-05	25.5024
rs12924872	T	C	-0.0162	0.44831	0.002	cigarettes per day(past and current)	5.5e-16	784353	8.36e-05	65.6098
rs13263434	G	A	0.0361	0.854871	0.003	cigarettes per day(past and current)	2.37e-33	784353	0.000184578	144.801
rs1444026	G	T	0.014	0.446322	0.002	cigarettes per day(past and current)	2.56e-12	784353	6.25e-05	48.9999
rs145104523	T	C	0.0212	0.125249	0.004	cigarettes per day(past and current)	1.16e-07	784353	3.58e-05	28.0899
rs150554524	C	A	-0.0877	0.0119284	0.016	cigarettes per day(past and current)	4.22e-08	784353	3.83e-05	30.044
rs151331337	T	C	0.02	0.175944	0.003	cigarettes per day(past and current)	2.62e-11	784353	5.67e-05	44.4443
rs1863653	C	A	-0.0148	0.715706	0.003	cigarettes per day(past and current)	8.08e-07	784353	3.1e-05	24.3377
rs1868859	G	A	0.0267	0.930417	0.005	cigarettes per day(past and current)	9.29e-08	784353	3.64e-05	28.5155
rs2032463	C	T	-0.0155	0.440358	0.002	cigarettes per day(past and current)	9.19e-15	784353	7.66e-05	60.0623
rs2133203	T	C	-0.0162	0.450298	0.003	cigarettes per day(past and current)	6.66e-08	784353	3.72e-05	29.1599
rs2273500	C	T	0.035	0.146123	0.003	cigarettes per day(past and current)	1.89e-31	784353	0.000173503	136.111
rs2355880	T	C	-0.014	0.501988	0.002	cigarettes per day(past and current)	2.56e-12	784353	6.25e-05	48.9999
rs2655008	T	A	0.0161	0.730616	0.003	cigarettes per day(past and current)	8.02e-08	784353	3.67e-05	28.801
rs2746117	A	G	0.0168	0.410537	0.003	cigarettes per day(past and current)	2.14e-08	784353	4e-05	31.3599
rs3025388	G	A	-0.0313	0.166004	0.003	cigarettes per day(past and current)	1.75e-25	784353	0.000138763	108.854
rs34370696	T	C	-0.0192	0.175944	0.003	cigarettes per day(past and current)	1.55e-10	784353	5.22e-05	40.9599
rs34406232	A	C	-0.0796	0.0258449	0.007	cigarettes per day(past and current)	5.8e-30	784353	0.000164834	129.309
rs4442920	T	C	-0.0135	0.487078	0.002	cigarettes per day(past and current)	1.48e-11	784353	5.81e-05	45.5624
rs4755204	C	A	-0.0147	0.417495	0.002	cigarettes per day(past and current)	1.98e-13	784353	6.89e-05	54.0224
rs4785587	A	G	-0.0188	0.478131	0.002	cigarettes per day(past and current)	5.46e-21	784353	0.000112641	88.3598
rs56113850	C	T	0.0622	0.592445	0.002	cigarettes per day(past and current)	2.41e-212	784353	0.00123161	967.208
rs61895104	A	G	0.0203	0.159046	0.003	cigarettes per day(past and current)	1.32e-11	784353	5.84e-05	45.7877
rs6699355	T	C	-0.0207	0.877734	0.004	cigarettes per day(past and current)	2.28e-07	784353	3.41e-05	26.7806
rs6945244	T	C	0.0164	0.423459	0.002	cigarettes per day(past and current)	2.4e-16	784353	8.57e-05	67.2398
rs73229093	T	C	0.024	0.153082	0.003	cigarettes per day(past and current)	1.24e-15	784353	8.16e-05	63.9998
rs75696910	G	A	0.0203	0.133201	0.004	cigarettes per day(past and current)	3.87e-07	784353	3.28e-05	25.7556
rs7599488	T	C	0.0144	0.417495	0.002	cigarettes per day(past and current)	6.02e-13	784353	6.61e-05	51.8399
rs7629352	G	A	0.0154	0.296223	0.003	cigarettes per day(past and current)	2.85e-07	784353	3.36e-05	26.351
rs7802341	A	T	-0.0223	0.746521	0.004	cigarettes per day(past and current)	2.48e-08	784353	3.96e-05	31.0805
rs787361	T	C	0.0149	0.44334	0.002	cigarettes per day(past and current)	9.33e-14	784353	7.08e-05	55.5024
rs7874404	T	C	-0.02	0.213718	0.003	cigarettes per day(past and current)	2.62e-11	784353	5.67e-05	44.4443
rs7928017	A	C	-0.0176	0.407555	0.002	cigarettes per day(past and current)	1.37e-18	784353	9.87e-05	77.4398
rs806798	C	T	-0.0159	0.535785	0.002	cigarettes per day(past and current)	1.87e-15	784353	8.06e-05	63.2023
rs9833437	T	C	0.0169	0.558648	0.003	cigarettes per day(past and current)	1.77e-08	784353	4.05e-05	31.7344
