# Supplementary material for: Genetic predisposition to smoking and the risk of Carpal Tunnel Syndrome: a mendelian randomization study
Source: Clinics (Sao Paulo). 2026 Apr 11;81:100950. doi: 10.1016/j.clinsp.2026.100950 (PMC13092613; doi:10.1016/j.clinsp.2026.100950)
Supplement: Supplementary file 3 [file mmc3.zip]

Archive with 1 entries (1 files):
- CLINICS-D-25-01205-ORCIDs.json
