# Supplementary material for: Genetic predisposition to smoking and the risk of Carpal Tunnel Syndrome: a mendelian randomization study
Source: Clinics (Sao Paulo). 2026 Apr 11;81:100950. doi: 10.1016/j.clinsp.2026.100950 (PMC13092613; doi:10.1016/j.clinsp.2026.100950)
Supplement: Supplementary file 3 [file mmc3.zip › CLINICS-D-25-01205-ORCIDs.json]

{"ESubmission-ID":"CLINICS-D-25-01205","orcid-info":[{"e-address":"1663519950@qq.com","given-name":"Qi","orcid":"","surname":"Zeng"},{"e-address":"2625299603@qq.com","given-name":"Xuepeng","orcid":"","surname":"Rao"},{"e-address":"13655597665@qq.com","given-name":"Weiwen","orcid":"","surname":"Hu"},{"e-address":"522198392@qq.com","given-name":"Haichao","orcid":"","surname":"Chao"},{"e-address":"516033728@qq.com","given-name":"Yu","orcid":"","surname":"Cheng"},{"e-address":"zhengguanghao63@163.com","given-name":"Guanghao","orcid":"0009-0007-1621-1215","surname":"Zheng"}]}
